# Supplementary material for: Comparison of Phylogenetic Tree Topologies for Nitrogen Associated Genes Partially Reconstruct the Evolutionary History of Saccharomyces cerevisiae
Source: Microorganisms. 2019 Dec 23;8(1):32. doi: 10.3390/microorganisms8010032 (PMC7022669; doi:10.3390/microorganisms8010032)
Supplement: Supplementary file 1 [file microorganisms-08-00032-s001.zip]

Archive with 16 entries (15 files):
- Definitions/
- Definitions/chicago2.bst
- Definitions/journalnames.tex
- Definitions/logo-ccby-eps-converted-to.pdf
- Definitions/logo-ccby.eps
- Definitions/logo-mdpi-eps-converted-to.pdf
- Definitions/logo-mdpi.eps
- Definitions/logo-orcid-eps-converted-to.pdf
- Definitions/logo-orcid.eps
- Definitions/logo-updates.pdf
- Definitions/mdpi.bst
- Definitions/mdpi.cls
- Definitions/microorganisms-logo-eps-converted-to.pdf
- Definitions/microorganisms-logo.eps
- microorganisms-SI.pdf
- microorganisms-SI.tex
