# Supplementary material for: Comparison of Phylogenetic Tree Topologies for Nitrogen Associated Genes Partially Reconstruct the Evolutionary History of Saccharomyces cerevisiae
Source: Microorganisms. 2019 Dec 23;8(1):32. doi: 10.3390/microorganisms8010032 (PMC7022669; doi:10.3390/microorganisms8010032)
Supplement: Supplementary file 1 [file microorganisms-08-00032-s001.zip › microorganisms-SI.tex]

%%%%%%%%%%%%%%%%%%%%%%%%%%%%%%%%%%%%%%%%%%
% A) ENCABEZADO
%%%%%%%%%%%%%%%%%%%%%%%%%%%%%%%%%%%%%%%%%%

%=================================================================
\documentclass[microorganisms,article,accept,moreauthors,pdftex]{Definitions/mdpi} 
%=================================================================
\firstpage{1} 
\makeatletter 
\setcounter{page}{\@firstpage} 
\makeatother
\pubvolume{8}
\issuenum{1}
\articlenumber{0}
\pubyear{2020}
\copyrightyear{2019}
%\externaleditor{Academic Editor: name}
\history{Received: 14 November 2019; Accepted: 19 December 2019; Published: 23 December 2019}
%\updates{yes} % If there is an update available, un-comment this line


\usepackage{rotating}
\usepackage[authormarkup=superscript,]{changes}


%=================================================================
% Full title of the paper (Capitalised)
\Title{Comparison of Phylogenetic Tree Topologies for Nitrogen Associated Genes Partially Reconstruct the Evolutionary History of \textit{Saccharomyces cerevisiae}}

% Author Orchid ID: enter ID or remove command
\newcommand{\orcidauthorA}{0000-0002-8391-8145} % Add \orcidA{} behind the author's name
\newcommand{\orcidauthorB}{0000-0003-4225-9486} % Add \orcidB{} behind the author's name
\newcommand{\orcidauthorC}{0000-0002-2318-0775} % Add \orcidC{} behind the author's name
\newcommand{\orcidauthorD}{0000-0003-1295-8972} % Add \orcidD{} behind the author's name

% Authors, for the paper (add full first names)
\Author{{Manuel Villalobos-Cid} $^{1}$, Francisco Salinas $^{2,3,4}$\orcidA{}, Eduardo I. Kessi-Pérez $^{2,5}$\orcidB{}, Matteo De Chiara $^{6}$, Gianni Liti $^{6}$\orcidC{}, Mario Inostroza-Ponta $^{1}$\orcidD{} and Claudio Martínez $^{2, 5,}$*}
% Please carefully check the accuracy of names and affiliations. 

% Manuel Villalobos-Cid (), Francisco Salinas (), Eduardo I. Kessi-Pérez (), Matteo De Chiara (), Gianni Liti (), Mario Inostroza-Ponta (), Claudio Martínez (claudio.martinez@usach.cl)

%$^{1,\dagger,\ddagger}$ \orcidA{}

% Authors, for metadata in PDF
%\AuthorNames{Firstname Lastname, Firstname Lastname and Firstname Lastname}

% Affiliations / Addresses (Add [1] after \address if there is only one affiliation.)
\address{}%
%$^{1}$ \quad Departamento de Ingeniería Informática, Facultad de Ingeniería, Universidad de Santiago de Chile (USACH),{ {Santiago} 9170022, Chile}; manuel.villalobos@usach.cl (M.V.-C.); mario.inostroza@usach.cl (M.I.-P.)\\ % please add post code and the followings are same.
%$^{2}$ \quad Centro de Estudios en Ciencia y Tecnología de los Alimentos (CECTA), Universidad de Santiago de Chile (USACH),{{Santiago} 9170022, Chile}; francisco.salinas@uach.cl (F.S.); eikp11@gmail.com (E.I.K.-P.)\\
%$^{3}$ \quad Millennium Institute for Integrative Biology (iBio), {Santiago} 7500574, Chile\\
%$^{4}$ \quad Instituto de Bioquímica y Microbiología, Facultad de Ciencias, Universidad Austral de Chile (UACH), {Valdivia} 5110566, Chile\\
%$^{5}$ \quad Departamento de Ciencia y Tecnología de los Alimentos, Universidad de Santiago de Chile (USACH),{ {Santiago} 9170201, Chile}\\
%$^{6}$ \quad {Un}iversité Côte d’Azur, CNRS, INSERM, IRCAN, 06107 {Nice}, France; matnamo@gmail.com (M.D.C.); Gianni.LITI@univ-cotedazur.fr (G.L.)} % Please add the department/school/faculty/campus.
%
%% Contact information of the corresponding author
\corres{Correspondence: claudio.martinez@usach.cl}
%\corres{Correspondence: e-mail@e-mail.com; Tel.: (optional; include country code; if there are multiple corresponding authors, add author initials) +xx-xxxx-xxx-xxxx (F.L.)}

% Current address and/or shared authorship
%\firstnote{Current address: Affiliation 3} 
%\secondnote{These authors contributed equally to this work.}
% The commands \thirdnote{} till \eighthnote{} are available for further notes

%\simplesumm{} % Simple summary

%\conference{} % An extended version of a conference paper

%%%%%%%%%%%%%%%%%%%%%%%%%%%%%%%%%%%%%%%%%%
% 1) Abstract
%%%%%%%%%%%%%%%%%%%%%%%%%%%%%%%%%%%%%%%%%%
% Abstract (Do not insert blank lines, i.e. \\) 
%\abstract{Massive sequencing projects executed in \textit{Saccharomyces cerevisiae} have revealed in detail its population structure. The recent “1002 yeast genomes project” has become the most complete catalogue of yeast genetic diversity and a powerful resource to analyse the evolutionary history of genes affecting specific phenotypes. In this work, we selected 22 nitrogen associated genes and analysed the sequence information from the 1011 strains of the “1002 yeast genomes project”. We~constructed a total evidence (TE) phylogenetic tree using concatenated information, which showed a 27\% topology similarity with the reference (REF) tree of the “1002 yeast genomes project”. We also generated individual phylogenetic trees for each gene and compared their topologies, identifying genes with similar topologies (suggesting a shared evolutionary history). Furthermore, we pruned the constructed phylogenetic trees to compare the REF tree topology versus the TE tree and the individual genes trees, considering each phylogenetic cluster/subcluster within the population, observing genes with cluster/subcluster topologies of high similarity to the REF tree. Finally, we used the pruned versions of the phylogenetic trees to compare four strains considered as representatives of \textit{S. cerevisiae} clean lineages, observing for 15 genes that its cluster topologies match 100\% the REF tree, supporting that these strains represent main lineages of yeast population. Altogether, our results showed the potential of tree topologies comparison for exploring the evolutionary history of a specific \mbox{group of genes}.}

% Keywords
%\keyword{\textit{Saccharomyces cerevisiae}; nitrogen associated genes; evolutionary history; tree topologies; clean lineages; representative strains}


\begin{document}

\clearpage
\onecolumn

%=================================================. 
%       SUPPLEMENTARY MATERIAL
%=================================================
\renewcommand{\thesection}{Appendix S1}
\section{Supplementary material}\label{sub:supplemental_material}

%Configure image names
\renewcommand{\thefigure}{S\arabic{figure}}
\setcounter{figure}{0}

%Configure table names
\renewcommand{\thetable}{S\arabic{table}}
\setcounter{table}{0}


\begin{figure}[H]
    \centering
    \includegraphics[width=1\textwidth]{Figures/Sfig01.eps}
    \caption{Representative yeast strains in the context of the population structure of the species. (a) TE tree highlighting the position of four strains (BII: DBVPG1106; AKI: DBVPG6044; ADQ: K12 and AKN: YPS128), which are representative of four yeast clean {lineages}. (b) TE tree represented as bi-dimensional tree spaces, obtained from the phylogenetic distance matrix among strains. The positions of the representative strains are highlighted.}
    \label{img:imgs1}
\end{figure}   


% start a new page
\newpage
% change it to landscape
\paperwidth=\pdfpageheight
\paperheight=\pdfpagewidth
\pdfpageheight=\paperheight
\pdfpagewidth=\paperwidth
\newgeometry{layoutwidth=297mm,layoutheight=210 mm, left=2.7cm,right=2.7cm,top=1.8cm,bottom=1.5cm, includehead,includefoot}
\fancyheadoffset[LO,RE]{0cm}
\fancyheadoffset[RO,LE]{0cm}
 %%%%%%%%%%%%%%%%%%%%%%%%%%%%%%%%%%%%%%%%%%%%%%%


    \begin{table}[H]
      \centering
      \caption{Genes evaluated in this work. ASE: Allele specific expression; ASB: Allele-specific transcription factor binding; BSA: Bulked segregant analysis; ISA: Individual segregant analysis.}
        \begin{tabular}{ccccc}
        \toprule
        \textit{ARG81} & \multicolumn{1}{p{34.43em}}{Zinc finger transcription factor involved in arginine-responsive genes} & \multicolumn{1}{p{10.645em}}{Fermentative capacity} & BSA & \cite{Brice2014}\\
        \textit{BIO3} & 7,8-diamino-pelargonic acid aminotransferase (DAPA) & \multicolumn{1}{p{10.645em}}{Fermentative capacity} & BSA & \cite{Brice2014} \\
        \textit{GCN1} & Positive regulator of the Gcn2p kinase activity & \multicolumn{1}{p{10.645em}}{Fermentative capacity} & BSA & \cite{Brice2014}\\
        \textit{MDS3} & Putative component of the TOR regulatory pathway & \multicolumn{1}{p{10.645em}}{Fermentative capacity} & BSA & \cite{Brice2014}\\
        \textit{AGP1} & Low-affinity amino acid permease with broad substrate range & Nitrogen consumption & ISA   & \cite{Jara2014} \\
        \textit{ASI1} & Subunit of the inner nuclear membrane Asi ubiquitin ligase complex & Nitrogen consumption & ISA   & \cite{Jara2014} \\
        \textit{GLT1} & NAD(+)-dependent glutamate synthase (GOGAT) & Nitrogen consumption & ISA   & \cite{Jara2014} \\
        \textit{RIM15} & Protein kinase involved in cell proliferation in response to nutrients & \multicolumn{1}{p{10.645em}}{Fermentative capacity} & ISA   & \cite{Kessi2016} \\
        \textit{ASN1} & Asparagine synthetase & Nitrogen consumption & ASE, ASB & \cite{Salinas2016} \\
        \textit{ARO1} & Pentafunctional arom protein & Nitrogen consumption & ISA   & \cite{Cubillos2017} \\
        \textit{ALP1} & Arginine transporter & Nitrogen consumption & ISA   & \cite{Cubillos2017} \\
        \textit{ASI2} & Subunit of the inner nuclear membrane Asi ubiquitin ligase complex & Nitrogen consumption & ISA   & \cite{Cubillos2017} \\
        \textit{CPS1} & Vacuolar carboxypeptidase S & Nitrogen consumption & ISA   & \cite{Cubillos2017} \\
        \textit{LYP1} & Lysine permease & Nitrogen consumption & ISA   & \cite{Cubillos2017} \\
        \textit{PDC1} & Major of three pyruvate decarboxylase isozymes & Nitrogen consumption & ISA   & \cite{Cubillos2017} \\
        \textit{EAP1} & eIF4E-associated protein, competes with eIF4G for binding to eIF4E & Nitrogen consumption & ISA   & \cite{Molinet2019} \\
        \textit{GTR1} & Subunit of a TORC1-stimulating GTPase and the EGO/GSE complex & Nitrogen consumption & ISA   & \cite{Molinet2019} \\
        \textit{NPR1} & Protein kinase, stabilizes several plasma membrane amino acid transporters & Nitrogen consumption & ISA   & \cite{Molinet2019} \\
        \textit{SAP185} & Protein that forms a complex with the Sit4p protein phosphatase & Nitrogen consumption & ISA   & \cite{Molinet2019} \\
        \textit{SCH9} & AGC family protein kinase, phosphorylated by Tor1p & Nitrogen consumption & ISA   & \cite{Molinet2019} \\
        \textit{SIT4} & Ceramide-activated, type 2A-related serine-threonine phosphatase & Nitrogen consumption & ISA   & \cite{Molinet2019} \\
        \textit{TOR2} & PIK-related protein kinase, subunit of TORC1 and TORC2 & Nitrogen consumption & ISA   & \cite{Molinet2019} \\
        \bottomrule
        \end{tabular}
      \label{tab:a1}
    \end{table}


\begin{table}[H]
  \centering
\setlength\tabcolsep{0.5pt}
  \caption{Tree topologies comparison for the subclades previously described by \cite{Peter2018}. N: Number of strains. TE: Total Evidence phylogenetic tree. REF: Reference phylogenetic tree. OUT: Randomly generated tree.} 
    \scalebox{.9}[0.9]{\begin{tabular}{lrrrrrrrrrrrrrrrrrrrrrrrrrr}
    \toprule
    \rowcolor[rgb]{ .851,  .851,  .851} \multicolumn{1}{c}{\textbf{Clades/Subclades}} & \multicolumn{1}{c}{\textbf{N}} & \multicolumn{1}{c}{\textit{\textbf{AGP1}}} & \multicolumn{1}{c}{\textit{\textbf{ALP1}}} & \multicolumn{1}{c}{\textit{\textbf{ARG81}}} & \multicolumn{1}{c}{\textit{\textbf{ARO1}}} & \multicolumn{1}{c}{\textit{\textbf{ASI1}}} & \multicolumn{1}{c}{\textit{\textbf{ASI2}}} & \multicolumn{1}{c}{\textit{\textbf{ASN1}}} & \multicolumn{1}{c}{\textit{\textbf{BIO3}}} & \multicolumn{1}{c}{\textit{\textbf{CPS1}}} & \multicolumn{1}{c}{\textit{\textbf{EAP1}}} & \multicolumn{1}{c}{\textit{\textbf{GCN1}}} & \multicolumn{1}{c}{\textit{\textbf{GLT1}}} & \multicolumn{1}{c}{\textit{\textbf{GTR1}}} & \multicolumn{1}{c}{\textit{\textbf{LYP1}}} & \multicolumn{1}{c}{\textit{\textbf{MDS3}}} & \multicolumn{1}{c}{\textit{\textbf{NPR1}}} & \multicolumn{1}{c}{\textit{\textbf{PDC1}}} & \multicolumn{1}{c}{\textit{\textbf{RIM15}}} & \multicolumn{1}{c}{\textit{\textbf{SAP185}}} & \multicolumn{1}{c}{\textit{\textbf{SCH9}}} & \multicolumn{1}{c}{\textit{\textbf{SIT4}}} & \multicolumn{1}{c}{\textit{\textbf{TOR2}}} & \multicolumn{1}{c}{\textbf{TE}} & \multicolumn{1}{c}{\textbf{REF}} & \multicolumn{1}{c}{\textbf{OUT}} \\
    \midrule
    1. Wine/European (subclade 0) & 268   & 1     & 4     & 7     & 6     & 5     & 2     & 1     & 3     & 4     & 5     & 9     & 4     & 1     & 2     & 8     & 3     & 3     & 9     & 4     & 6     & 3     & 7     & 25    & 100   & 0 \\
    1. Wine/European (subclade 1) & 18    & 0     & 13    & 7     & 13    & 13    & 0     & 0     & 0     & 0     & 7     & 13    & 0     & 0     & 0     & 0     & 0     & 0     & 20    & 7     & 7     & 0     & 20    & 20    & 100   & 0 \\
    1. Wine/European (subclade 2) & 13    & 0     & 0     & 0     & 0     & 0     & 0     & 0     & 0     & 0     & 0     & 0     & 0     & 0     & 0     & 0     & 0     & 0     & 0     & 0     & 0     & 0     & 0     & 9     & 100   & 0 \\
    1. Wine/European (subclade 3) & 24    & 0     & 0     & 0     & 0     & 0     & 0     & 0     & 0     & 0     & 0     & 0     & 0     & 0     & 0     & 0     & 0     & 0     & 0     & 0     & 0     & 0     & 0     & 0     & 100   & 0 \\
    1. Wine/European (subclade 4) & 39    & 5     & 0     & 8     & 8     & 0     & 0     & 0     & 0     & 0     & 0     & 8     & 2     & 0     & 0     & 2     & 0     & 0     & 8     & 0     & 0     & 0     & 0     & 36    & 100   & 0 \\
    2. Alpechin  & 17    & 2     & 16    & 2     & 9     & 9     & 9     & 0     & 2     & 0     & 9     & 45    & 37    & 2     & 30    & 23    & 2     & 0     & 52    & 9     & 9     & 2     & 30    & 73    & 100   & 0 \\
    3. Brazilian bioethanol  & 35    & 6     & 3     & 3     & 6     & 0     & 0     & 0     & 3     & 9     & 12    & 3     & 3     & 0     & 3     & 0     & 0     & 12    & 3     & 0     & 9     & 0     & 9     & 12    & 100   & 0 \\
    4. Mediterranean oak  & 8     & 0     & 0     & 0     & 0     & 0     & 0     & 0     & 0     & 0     & 0     & 0     & 0     & 0     & 0     & 0     & 0     & 0     & 0     & 0     & 0     & 0     & 0     & 0     & 100   & 0 \\
    5. French dairy  & 32    & 0     & 7     & 3     & 3     & 7     & 7     & 0     & 10    & 10    & 10    & 3     & 7     & 0     & 7     & 3     & 0     & 7     & 10    & 7     & 7     & 3     & 14    & 17    & 100   & 0 \\
    6. African beer  & 20    & 12    & 47    & 29    & 35    & 12    & 12    & 6     & 24    & 12    & 24    & 24    & 41    & 6     & 59    & 24    & 29    & 24    & 24    & 35    & 53    & 12    & 24    & 59    & 100   & 0 \\
    7. Mosaic beer  & 21    & 6     & 11    & 11    & 0     & 17    & 11    & 6     & 0     & 0     & 11    & 0     & 11    & 22    & 11    & 11    & 11    & 6     & 17    & 6     & 22    & 6     & 11    & 44    & 100   & 6 \\
    8. Mixed origin  & 72    & 0     & 1     & 1     & 0     & 0     & 1     & 0     & 0     & 0     & 1     & 1     & 0     & 1     & 4     & 1     & 0     & 3     & 0     & 3     & 0     & 0     & 0     & 1     & 100   & 0 \\
    9. Mexican agave  & 7     & 0     & 0     & 20    & 0     & 0     & 0     & 0     & 0     & 0     & 0     & 0     & 0     & 0     & 0     & 0     & 0     & 0     & 20    & 0     & 0     & 20    & 0     & 0     & 100   & 0 \\
    10. French Guiana human  & 31    & 4     & 0     & 11    & 4     & 4     & 4     & 0     & 4     & 0     & 0     & 0     & 4     & 0     & 0     & 4     & 4     & 0     & 4     & 4     & 0     & 4     & 0     & 14    & 100   & 0 \\
    11. Ale beer  & 18    & 0     & 13    & 13    & 13    & 40    & 20    & 13    & 33    & 7     & 20    & 33    & 13    & 13    & 13    & 20    & 27    & 13    & 7     & 0     & 7     & 7     & 7     & 40    & 100   & 0 \\
    12. West African cocoa  & 13    & 7     & 0     & 27    & 0     & 7     & 0     & 0     & 0     & 0     & 0     & 7     & 7     & 7     & 0     & 7     & 0     & 7     & 7     & 7     & 0     & 7     & 0     & 27    & 100   & 0 \\
    13. African palm wine  & 28    & 16    & 20    & 20    & 20    & 12    & 8     & 16    & 28    & 20    & 16    & 24    & 36    & 16    & 20    & 16    & 12    & 28    & 24    & 24    & 28    & 4     & 36    & 40    & 100   & 0 \\
    14. CHNIII  & 2     & -     & -     & -     & -     & -     & -     & -     & -     & -     & -     & -     & -     & -     & -     & -     & -     & -     & -     & -     & -     & -     & -     & -     & -     & - \\
    15. CHNII  & 2     & -     & -     & -     & -     & -     & -     & -     & -     & -     & -     & -     & -     & -     & -     & -     & -     & -     & -     & -     & -     & -     & -     & -     & -     & - \\
    16. CHNI & 1     & -     & -     & -     & -     & -     & -     & -     & -     & -     & -     & -     & -     & -     & -     & -     & -     & -     & -     & -     & -     & -     & -     & -     & -     & - \\
    17. Taiwanese  & 3     & -     & -     & -     & -     & -     & -     & -     & -     & -     & -     & -     & -     & -     & -     & -     & -     & -     & -     & -     & -     & -     & -     & -     & -     & - \\
    18. Far East Asia  & 9     & 0     & 21    & 0     & 0     & 0     & 5     & 0     & 0     & 0     & 0     & 5     & 0     & 5     & 0     & 0     & 0     & 0     & 21    & 0     & 5     & 0     & 5     & 38    & 100   & 0 \\
    19. Malaysian  & 6     & 0     & 0     & 0     & 0     & 0     & 0     & 15    & 0     & 0     & 0     & 0     & 0     & 0     & 0     & 0     & 0     & 0     & 0     & 0     & 0     & 0     & 0     & 0     & 100   & 0 \\
    20. CHN V  & 2     & -     & -     & -     & -     & -     & -     & -     & -     & -     & -     & -     & -     & -     & -     & -     & -     & -     & -     & -     & -     & -     & -     & -     & -     & - \\
    21. Ecuadorean  & 10    & 0     & 0     & 0     & 0     & 0     & 0     & 0     & 0     & 0     & 0     & 0     & 0     & 0     & 0     & 0     & 0     & 0     & 0     & 0     & 0     & 0     & 0     & 0     & 100   & 0 \\
    22. Far East Russian  & 4     & 100   & 100   & 100   & 100   & 100   & 100   & 100   & 100   & 100   & 100   & 100   & 100   & 100   & 100   & 100   & 100   & 100   & 100   & 100   & 100   & 100   & 100   & 100   & 100   & 0 \\
    23. North American oak  & 13    & 0     & 0     & 0     & 0     & 0     & 0     & 0     & 0     & 0     & 0     & 0     & 0     & 0     & 0     & 0     & 0     & 0     & 0     & 0     & 0     & 0     & 0     & 0     & 100   & 0 \\
    24. Asian islands  & 11    & 2     & 2     & 2     & 2     & 27    & 2     & 2     & 14    & 2     & 0     & 0     & 14    & 0     & 0     & 27    & 0     & 0     & 14    & 2     & 0     & 0     & 2     & 64    & 100   & 0 \\
    25. Sake  & 47    & 2     & 5     & 0     & 11    & 2     & 0     & 0     & 0     & 0     & 7     & 5     & 9     & 7     & 0     & 9     & 2     & 0     & 14    & 2     & 2     & 0     & 11    & 20    & 100   & 0 \\
    26. Asian fermentation  & 39    & 19    & 6     & 8     & 8     & 11    & 8     & 19    & 3     & 3     & 8     & 19    & 11    & 3     & 8     & 19    & 3     & 3     & 11    & 6     & 14    & 6     & 19    & 33    & 100   & 0 \\
    M1. Mosaic region 1  & 17    & 21    & 14    & 0     & 21    & 14    & 0     & 14    & 0     & 7     & 36    & 14    & 14    & 7     & 7     & 14    & 14    & 14    & 29    & 14    & 14    & 14    & 14    & 21    & 100   & 0 \\
    M2. Mosaic region 2  & 20    & 12    & 18    & 29    & 12    & 18    & 29    & 18    & 12    & 12    & 6     & 18    & 24    & 0     & 18    & 12    & 18    & 18    & 18    & 18    & 18    & 6     & 6     & 24    & 100   & 0 \\
    M3. Mosaic region 3  & 113   & 7     & 9     & 14    & 10    & 7     & 4     & 5     & 5     & 5     & 10    & 13    & 11    & 2     & 8     & 10    & 9     & 4     & 15    & 7     & 12    & 3     & 14    & 26    & 100   & 0 \\
    Unclustered & 48    & 20    & 22    & 27    & 24    & 22    & 13    & 16    & 11    & 16    & 16    & 29    & 22    & 9     & 27    & 27    & 13    & 9     & 29    & 20    & 24    & 13    & 18    & 44    & 100   & 0 \\
    \midrule
    Total strains & 1011  &       &       &       &       &       &       &       &       &       &       &       &       &       &       &       &       &       &       &       &       &       &       &       &       &  \\
    \bottomrule
    \end{tabular}}%
  \label{tab:a2}
\end{table}%


\begin{table}[H]
  \centering
  \setlength\tabcolsep{0.5pt}
  \caption{Tree topologies comparison for the strains representative of the clean lineages previously described by \cite{Liti2009}. N: Number of strains. TE: Total Evidence phylogenetic tree. REF: Reference phylogenetic tree. OUT: Randomly generated tree.\label{tab:a3}}
   \scalebox{.9}[0.9]{ \begin{tabular}{lrrrrrrrrrrrrrrrrrrrrrrrrrr}
    \toprule
    \rowcolor[rgb]{ .851,  .851,  .851} \multicolumn{1}{c}{\textbf{Strain/Origin}} & \multicolumn{1}{c}{\textbf{N}} & \multicolumn{1}{c}{\textit{\textbf{AGP1}}} & \multicolumn{1}{c}{\textit{\textbf{ALP1}}} & \multicolumn{1}{c}{\textit{\textbf{ARG81}}} & \multicolumn{1}{c}{\textit{\textbf{ARO1}}} & \multicolumn{1}{c}{\textit{\textbf{ASI1}}} & \multicolumn{1}{c}{\textit{\textbf{ASI2}}} & \multicolumn{1}{c}{\textit{\textbf{ASN1}}} & \multicolumn{1}{c}{\textit{\textbf{BIO3}}} & \multicolumn{1}{c}{\textit{\textbf{CPS1}}} & \multicolumn{1}{c}{\textit{\textbf{EAP1}}} & \multicolumn{1}{c}{\textit{\textbf{GCN1}}} & \multicolumn{1}{c}{\textit{\textbf{GLT1}}} & \multicolumn{1}{c}{\textit{\textbf{GTR1}}} & \multicolumn{1}{c}{\textit{\textbf{LYP1}}} & \multicolumn{1}{c}{\textit{\textbf{MDS3}}} & \multicolumn{1}{c}{\textit{\textbf{NPR1}}} & \multicolumn{1}{c}{\textit{\textbf{PDC1}}} & \multicolumn{1}{c}{\textit{\textbf{RIM15}}} & \multicolumn{1}{c}{\textit{\textbf{SAP185}}} & \multicolumn{1}{c}{\textit{\textbf{SCH9}}} & \multicolumn{1}{c}{\textit{\textbf{SIT4}}} & \multicolumn{1}{c}{\textit{\textbf{TOR2}}} & \multicolumn{1}{c}{\textbf{TE}} & \multicolumn{1}{c}{\textbf{REF}} & \multicolumn{1}{c}{\textbf{OUT}} \\
    \midrule
    Unclustered & 1001  & 5     & 6     & 8     & 6     & 5     & 4     & 3     & 4     & 5     & 6     & 9     & 8     & 2     & 5     & 10    & 4     & 4     & 10    & 6     & 7     & 3     & 8     & 27    & 100   & 0 \\
    Chile & 6     & 0     & 0     & 0     & 0     & 0     & 0     & 0     & 0     & 0     & 0     & 0     & 0     & 0     & 0     & 0     & 0     & 0     & 0     & 0     & 0     & 0     & 0     & 0     & 100   & 0 \\
    Representatives of clean lineages & 4     & 100   & 100   & 100   & 0     & 100   & 0     & 0     & 0     & 100   & 100   & 100   & 100   & 100   & 100   & 100   & 100   & 100   & 0     & 100   & 100   & 0     & 0     & 100   & 100   & 0 \\
    \bottomrule
\end{tabular}}\\
\begin{tabular}{@{}c@{}} 
\multicolumn{1}{p{\textwidth -.88in}}{\footnotesize N: Number of strains. TE: Total Evidence phylogenetic tree. REF: Reference phylogenetic tree. OUT: Randomly generated tree.}
\end{tabular}
\end{table}

%%%%%%%%%%%%%%%%%%%%%%%%%%%%%%%%%%%%%%%%%%%%%%%
% change everything back
\newpage
\restoregeometry
\paperwidth=\pdfpageheight
\paperheight=\pdfpagewidth
\pdfpageheight=\paperheight
\pdfpagewidth=\paperwidth
\headwidth=\textwidth


\reftitle{References}
\begin{thebibliography}{999}
%\providecommand{\natexlab}[1]{#1}


%4
\bibitem[Brice {et~al.}(2014)Brice, Sanchez, Bigey, Legras, and
  Blondin]{Brice2014}
Brice, C.; Sanchez, I.; Bigey, F.; Legras, J.L.; Blondin, B.
\newblock A genetic approach of wine yeast fermentation capacity in
  nitrogen-starvation reveals the key role of nitrogen signaling.
\newblock {\em {BMC} Genom.} {\bf 2014}, {\em 15},~495.

%5
\bibitem[Jara {et~al.}(2014)Jara, Cubillos, García, Salinas, Aguilera,
  Liti, and Martínez]{Jara2014}
Jara, M.; Cubillos, F.A.; García, V.; Salinas, F.; Aguilera, O.; Liti, G.;
  Martínez, C.
\newblock Mapping Genetic Variants Underlying Differences in the Central
  Nitrogen Metabolism in Fermenter Yeasts.
\newblock {\em PLoS ONE} {\bf 2014}, {\em 9},~{e86533}.
% newly added information, please confirm.

%3
\bibitem[Kessi-Pérez {et~al.}(2016)Kessi-Pérez, Araos, García, Salinas,
  Abarca, Larrondo, Martinez, and Cubillos]{Kessi2016}
Kessi-Pérez, E.I.; Araos, S.; García, V.; Salinas, F.; Abarca, V.; Larrondo,
  L.F.; Martinez, C.; Cubillos, F.A.
\newblock RIM15 antagonistic pleiotropy is responsible for differences in
  fermentation and stress response kinetics in budding yeast.
\newblock {\em FEMS Yeast Res.} {\bf 2016}, {\em 16}, {fow021}.
% newly added information, please confirm.

%7
\bibitem[Salinas {et~al.}(2016)Salinas, de~Boer, Abarca, Garcia, Cuevas,
  Araos, Larrondo, Martinez, and Cubillos]{Salinas2016}
Salinas, F.; de~Boer, C.G.; Abarca, V.; Garcia, V.; Cuevas, M.; Araos, S.;
  Larrondo, L.F.; Martinez, C.; Cubillos,~F.A.
\newblock {{N}atural variation in non-coding regions underlying phenotypic
  diversity in budding yeast}.
\newblock {\em Sci. Rep.} {\bf 2016}, {\em 6},~21849.
%6
\bibitem[Cubillos {et~al.}(2017)Cubillos, Brice, Molinet, Tisn{\'e}, Abarca,
  Tapia, Oporto, Garc{\'\i}a, Liti, and Mart{\'\i}nez]{Cubillos2017}
Cubillos, F.A.; Brice, C.; Molinet, J.; Tisn{\'e}, S.; Abarca, V.; Tapia, S.M.;
  Oporto, C.; Garc{\'\i}a, V.; Liti, G.; Mart{\'\i}nez,~C.
\newblock Identification of Nitrogen Consumption Genetic Variants in Yeast
  Through QTL Mapping and Bulk Segregant RNA-Seq Analyses.
\newblock {\em G3 Genes Genomes Genet.} {\bf 2017}, {\em 7},~1693--1705.


%8
\bibitem[Molinet {et~al.}(2019)Molinet, Cubillos, Salinas, Liti, and
  Martinez]{Molinet2019}
Molinet, J.; Cubillos, F.A.; Salinas, F.; Liti, G.; Martinez, C.
\newblock {{G}enetic variants of {T}{O}{R}{C}1 signaling pathway affect
  nitrogen consumption in {S}accharomyces cerevisiae during alcoholic
  fermentation}.
\newblock {\em PLoS ONE} {\bf 2019}, {\em 14},~e0220515.

%2
\bibitem[Peter {et~al.}(2018)Peter, De~Chiara, Friedrich, Yue, Pflieger,
  Bergstrom, Sigwalt, Barre, Freel, Llored, Cruaud, Labadie, Aury, Istace,
  Lebrigand, Barbry, Engelen, Lemainque, Wincker, Liti, and
  Schacherer]{Peter2018}
Peter, J.; De~Chiara, M.; Friedrich, A.; Yue, J.X.; Pflieger, D.; Bergstrom,
  A.; Sigwalt, A.; Barre, B.; Freel, K.; Llored, A.; et al.
\newblock {{G}enome evolution across 1,011 {S}accharomyces cerevisiae
  isolates}.
\newblock {\em Nature} {\bf 2018}, {\em 556},~339--344.

%1
\bibitem[Liti {et~al.}(2009)Liti, Carter, Moses, Warringer, Parts, James,
  Davey, Roberts, Burt, Koufopanou, Tsai, Bergman, Bensasson, O'Kelly, van
  Oudenaarden, Barton, Bailes, Nguyen, Jones, Quail, Goodhead, Sims, Smith,
  Blomberg, Durbin, and Louis]{Liti2009}
Liti, G.; Carter, D.M.; Moses, A.M.; Warringer, J.; Parts, L.; James, S.A.;
  Davey, R.P.; Roberts, I.N.; Burt, A.; Koufopanou, V.; et al.
\newblock {{P}opulation genomics of domestic and wild yeasts}.
\newblock {\em Nature} {\bf 2009}, {\em 458},~337--341.


\end{thebibliography}


%%%%%%%%%%%%%%%%%%%%%%%%%%%%%%%%%%%%%%%%%% OPCIONAL
%\vspace{6pt} 


% %%%%%%%%%%%%%%%%%%%%%%%%%%%%%%%%%%%%%%%%%%

% %%%%%%%%%%%%%%%%%%%%%%%%%%%%%%%%%%%%%%%%%%
% %% optional
% \abbreviations{The following abbreviations are used in this manuscript:\\

% \noindent 
% \begin{tabular}{@{}ll}
% MDPI & Multidisciplinary Digital Publishing Institute\\
% DOAJ & Directory of open access journals\\
% TLA & Three letter acronym\\
% LD & linear dichroism
% \end{tabular}}

% %%%%%%%%%%%%%%%%%%%%%%%%%%%%%%%%%%%%%%%%%%
% %% optional
% \appendixtitles{no} %Leave argument "no" if all appendix headings stay EMPTY (then no dot is printed after "Appendix A"). If the appendix sections contain a heading then change the argument to "yes".
% \appendix
% \section{}
% \unskip
% \subsection{}
% The appendix is an optional section that can contain details and data supplemental to the main text. For example, explanations of experimental details that would disrupt the flow of the main text, but nonetheless remain crucial to understanding and reproducing the research shown; figures of replicates for experiments of which representative data is shown in the main text can be added here if brief, or as Supplementary data. Mathematical proofs of results not central to the paper can be added as an appendix.

% \section{}
% All appendix sections must be cited in the main text. In the appendixes, Figures, Tables, etc. should be labeled starting with `A', e.g., Figure A1, Figure A2, etc. 
%\sampleavailability{Samples of the compounds ...... are available from the authors.}

%%%%%%%%%%%%%%%%%%%%%%%%%%%%%%%%%%%%%%%%%%


%%%%%%%%%%%%%%%%%%%%%%%%%%%%%%%%%%%%%%%%%%
%% optional

%% for journal Sci
%\reviewreports{\\
%Reviewer 1 comments and authors’ response\\
%Reviewer 2 comments and authors’ response\\
%Reviewer 3 comments and authors’ response
%}

%%%%%%%%%%%%%%%%%%%%%%%%%%%%%%%%%%%%%%%%%%


%\input{Supplemental_material.tex}


\end{document}
